# Supplementary material for: Adaptative Variation in a Neotropical Dung Beetle: Females and Gamma Males Present Tunneler Morphology, While Beta and Alpha Males Present Wing Morphology for Velocity
Source: Ecol Evol. 2024 Nov 24;14(11):e70457. doi: 10.1002/ece3.70457 (PMC11586238; doi:10.1002/ece3.70457)
Supplement: Supplementary file 3 — Table S1. Classification of Oxysternon palemo (Scarabaeinae: Phanaeini) males into alpha, beta, and gamma morphotypes or alpha and beta morphotypes is based on the distributions of head horn length values using non‐parametric density curves (Rowland and Emlen 2009), implemented through the mixsmsn package (Prates, Lachos, and Cabral 2013) in R software. Table S2: Post hoc pairwise PERMANOVA testing for body structures (clypeus, protibia, elytra, and wing) between females and trimorphic males (alpha, beta, and gamma) of Oxysternon palemo (Scarabaeinae: Phanaeini). Table S3: Post hoc Tukey test between females and trimorphic males (alpha, beta, gamma) for mixed‐effects linear models (GLMM) of biomechanical indices: Wing Aspect Ratio (WAR), Wing Loading (WL), and Wing Loading Moment (WLM). Table S4: All data. id (individual identification number); pop (individual’s population of origin); sex (sex); morphotype (alpha, beta, gamma, female); pro_larg (pronotum width); horn1 (horn length on head); horn2 (horn length on pronotum); war (wing aspect ratio); wl (wing loading); wlm (wing loading moment); resivc1norm_clypeus (residual clypeus shape); resivc2norm_clypeus (residual clypeus shape); axie1_pro (protibia shape); residvc2norm_pro (residual protibia shape); residvc1norm_eli (residual elytra shape); axis2_eli (elytra shape); resivc1norm_asa (residual wing shape); axis2_asa (wing shape). [file ECE3-14-e70457-s001.zip › all_data.xlsx]

## Sheet: dados
id	pop	sex	morphotype	pro_larg	horn1	horn2	war	wl	wlm	resivc1norm_clipeo	resivc2norm_clipeo	axie1_pro	residvc2norm_pro	residvc1norm_eli	axis2_eli	resivc1norm_asa	axis2_asa
1	pnb	m	alfa	10.269	5.188	2.5075	25.7093	0.0010863	0.0492073	-0.216168	-1.11725	0.12756	0.12756	-1.09723	-0.29225	-2.28932	1.3448
2	pnb	m	alfa	11.444	6.573	4.0475	24.9443	0.0022209	0.114221	1.86261	1.62787	1.9118	1.9118	-1.62541	0.066009	-1.52362	0.15981
3	pnb	m	alfa	10.3995	6.076	3.179	25.0316	0.00224374	0.105985	-0.281568	-0.191661	2.398	2.398	-0.846685	-0.41664	-0.180909	0.73609
4	pnb	m	alfa	10.9305	6.846	3.625	25.6887	0.00354822	0.167525	0.264632	-0.41401	2.672	2.672	-0.937077	0.093772	-1.2431	2.3719
5	pnb	m	beta	10.102	4.505	1.675	25.1261	0.000849788	0.0382719	-0.193909	-1.31869	2.998	2.998	-0.124013	3.7977	0.037227	0.19126
6	pnb	m	alfa	11.4775	6.743	3.7475	25.35	0.00152805	0.0768334	1.2987	0.663226	0.94908	0.94908	-0.98171	0.44494	-0.668087	0.055868
7	pnb	m	beta	9.8255	4.277	1.6625	25.5293	0.00228652	0.103609	-0.442945	-0.895901	4.5436	4.5436	-0.789224	1.116	1.78947	1.3891
8	pnb	m	gama	9.8	0.332	0.8915	25.1631	0.00216282	0.0908927	-0.00711313	0.132014	1.0647	1.0647	0.176028	-0.30681	-1.04165	0.74031
9	pnb	m	alfa	11.598	6.848	3.8185	25.3053	0.00257299	0.130085	0.240558	1.09801	1.8378	1.8378	-2.72219	-1.5741	-1.5006	1.5679
10	pnb	m	alfa	10.9265	6.81	4.191	25.1279	0.00196195	0.101871	1.35913	0.932961	1.5925	1.5925	-0.689147	1.5283	0.76048	0.70129
11	pnb	m	beta	9.672	3.4175	1.516	26.3686	0.00186224	0.0820503	0.0820877	-0.406102	4.6929	4.6929	0.257936	1.9197	0.735128	-0.88039
12	pnb	m	alfa	11.2755	6.6435	3.7165	26.0403	0.00261851	0.133149	0.841884	1.44855	2.7207	2.7207	-0.959356	3.5651	-0.487877	0.33299
13	pnb	m	beta	9.951	4.9635	1.9455	26.2486	0.00172741	0.0773345	-1.28183	-0.128266	1.1547	1.1547	0.279705	0.88897	0.461496	0.3735
14	pnb	m	gama	9.496	0.3195	0.852	25.6618	0.000776956	0.0322918	-0.960366	-0.149547	-0.25423	-0.25423	0.344975	-1.8751	3.34369	-1.8201
15	pnb	m	gama	9.191	0.339	0.838	24.845	0.000690764	0.0289989	-0.916783	-0.984543	1.9652	1.9652	0.348103	-0.015546	-0.689942	-0.35555
16	pnb	m	alfa	10.078	5.6295	2.894	24.9443	0.00123495	0.0566829	-1.30372	-1.32111	1.7714	1.7714	-1.40884	-0.12111	0.440244	3.5709
17	pnb	m	alfa	10.042	5.641	2.7605	24.6318	0.00209634	0.0947879	-2.64614	0.204925	0.21371	0.21371	-1.40381	1.2783	0.295905	1.8959
18	pnb	m	alfa	11.315	6.815	3.471	24.695	0.0023263	0.117908	-0.554095	1.13739	3.8043	3.8043	-1.62526	-1.9662	0.357205	1.4774
19	pnb	m	gama	8.4955	0.2945	0.702	24.3871	0.00180235	0.0737667	-0.331812	-1.19042	2.0445	2.0445	0.311489	0.37318	1.80696	-1.4014
20	pnb	m	beta	9.873	3.747	1.859	24.9107	0.00205402	0.0906502	-1.09534	0.262142	NA	NA	0.102784	1.847	1.42134	0.61902
21	fal	m	gama	9.311	0.353	1.1565	25.3099	0.00191743	0.081211	-1.11194	-1.2332	0.43616	0.43616	0.17317	-0.062152	0.923274	0.80515
22	fal	m	alfa	10.8005	6.433	3.3695	24.8088	0.00139166	0.0679924	0.0618967	0.452448	1.3456	1.3456	-1.41792	-0.33945	-0.38649	0.82399
23	fal	m	alfa	10.673	6.522	3.062	26.4265	0.00188882	0.0937816	0.544173	0.740163	0.73341	0.73341	-0.122926	-0.27019	-1.58103	1.7524
24	fal	m	beta	9.701	3.445	1.4285	26.4901	0.00222787	0.0983205	-0.879862	-0.332792	3.2944	3.2944	0.35856	0.32209	-1.26078	1.0593
25	fal	m	alfa	10.4795	5.6165	2.897	26.1586	0.00176816	0.0845872	-0.49622	-0.896856	3.4348	3.4348	-0.87624	0.12551	-1.13402	0.38721
26	fal	m	gama	8.8655	0.3045	0.7545	24.2051	0.0011263	0.0464082	-0.837196	-0.500717	-0.10169	-0.10169	0.328884	-0.14522	1.03378	-0.4096
27	fal	m	alfa	10.6195	6.701	3.9365	26.5226	0.00238123	0.112978	-0.633982	-0.17281	0.99023	0.99023	-0.728882	1.0419	-0.602057	1.0827
28	fal	m	gama	8.7885	0.37	0.8395	26.1013	0.00105609	0.0422965	-0.355463	-0.355596	0.59264	0.59264	-0.0344757	0.74545	-0.0699714	0.92043
29	fal	m	alfa	9.963	5.929	3.0065	25.6468	0.00168857	0.0759216	-1.63689	-0.632647	2.5424	2.5424	-2.53173	-1.1124	-1.12975	1.9297
30	fal	m	beta	9.8665	3.954	1.511	25.2647	0.00174641	0.0787631	-0.335354	-0.434106	2.1313	2.1313	0.77062	1.5486	0.00178413	-0.0027066
31	fal	m	alfa	11.8305	7.139	4.384	26.4888	0.00205124	0.105411	1.11281	0.772157	1.867	1.867	0.417881	-0.37994	-0.471851	-0.46759
32	fal	m	alfa	10.4005	6.1815	3.075	26.2651	0.00212224	0.0996645	-1.35923	-0.712559	2.8558	2.8558	0.176733	-1.9893	-1.28934	2.226
33	fal	m	alfa	11.1605	7.0325	3.927	25.9882	0.00184986	0.092765	-0.639656	0.291415	2.3419	2.3419	-1.36601	-0.45296	0.311533	0.99745
34	fal	m	alfa	10.578	6.63	3.026	25.5536	0.001779	0.0853651	-0.363605	0.887485	3.7484	3.7484	-1.32865	0.047411	-0.243608	1.2617
35	fal	m	beta	9.878	4.3695	1.7195	26.3487	0.002738	0.121433	-1.64678	-0.598742	3.0455	3.0455	-0.256271	0.58732	-1.57627	-1.0209
36	fal	m	gama	8.7775	0.2805	0.7505	25.3116	0.0023416	0.0923199	-0.486844	-0.634448	1.6018	1.6018	0.149518	0.86673	0.370794	2.9749
37	fal	m	alfa	12.082	7.452	3.8795	24.9396	0.0017507	0.0943537	1.98932	0.962319	2.6542	2.6542	-1.68474	-1.4848	0.133353	2.1851
38	fal	m	beta	9.462	2.8775	1.445	24.5151	0.00141501	0.0602368	-0.706678	-0.718556	1.8269	1.8269	-0.246256	0.40072	-0.031301	1.371
39	fal	m	gama	9.4765	0.429	1.317	24.4655	0.00159069	0.0683661	0.315246	0.622139	1.2239	1.2239	-0.243953	0.13761	1.08138	0.58218
40	fal	m	beta	9.8035	4.3415	1.9685	25.6849	0.0011464	0.0504096	-0.579931	-0.303917	0.74071	0.74071	-0.640006	-0.92866	-0.753428	1.3949
41	pla	m	alfa	12.42	8.369	4.7715	25.7453	0.00201726	0.112085	1.92711	2.0524	3.1057	3.1057	-1.4633	-0.26726	-0.327172	-0.061883
42	pla	m	alfa	11.259	7.066	4.227	25.7631	0.00217184	0.107647	0.209418	1.58627	1.9847	1.9847	-0.615814	0.18128	-0.569245	0.50747
43	pla	m	alfa	11.438	7.0315	4.503	25.5534	0.00194702	0.100881	0.292759	2.00802	1.3361	1.3361	-0.728537	0.76835	-0.625077	1.0388
44	pla	m	beta	9.92	3.9745	1.682	25.5532	0.00156846	0.069119	-0.351515	0.542203	2.0822	2.0822	0.0785998	2.4477	0.38787	-0.47977
45	pla	m	alfa	11.073	7.105	4.2345	26.03	0.00176715	0.0885076	-1.27931	0.624787	1.6931	1.6931	-1.97722	1.0248	0.236586	-1.0106
46	pla	m	alfa	12.2595	7.526	4.474	25.8119	0.00283152	0.151755	0.20859	0.916371	1.6366	1.6366	-0.945028	-0.54208	0.664503	1.219
47	pla	m	gama	7.8205	0.2585	0.49	25.1828	0.00160089	0.0591722	-2.49264	-1.2615	-0.0039488	-0.00395	-1.14907	-1.3249	-0.390929	0.60137
48	pla	m	gama	9.522	0.38	1.3645	25.6585	0.00141118	0.0602488	-0.830323	-0.359731	2.2716	2.2716	-1.23526	1.8205	1.58637	0.91087
49	pla	m	gama	7.6375	0.241	0.503	25.0107	0.00148518	0.0534634	-1.76533	-1.10201	0.71358	0.71358	-0.0460887	-1.0653	-1.19269	-0.81559
50	pla	m	alfa	10.9945	6.963	4.0115	26.2389	0.00173711	0.0877538	1.16413	1.1579	2.937	2.937	-1.5828	0.52392	0.0799789	1.1903
51	pla	m	alfa	10.7705	6.5565	4.0185	26.4775	0.00230882	0.119168	-0.00780978	0.0921014	3.1626	3.1626	-1.80432	0.18298	1.00581	0.086572
52	pla	m	beta	9.5885	3.6215	1.829	25.7767	0.00146184	0.0667942	-1.24974	-0.346975	2.8493	2.8493	0.130247	1.759	-1.37345	-0.34602
53	pla	m	alfa	10.591	6.457	3.964	26.745	0.00236058	0.118933	0.106135	-0.668921	3.7532	3.7532	-0.941127	-0.81103	-0.659559	0.26479
54	pla	m	alfa	10.914	7.302	4.28	25.7657	0.00181187	0.0936213	-0.122264	0.73263	2.3542	2.3542	-1.39061	-1.5484	-0.92814	0.94906
55	pla	m	beta	9.474	3.6755	1.6665	26.7422	0.00150551	0.0685156	-0.346845	0.986937	2.9126	2.9126	0.110781	0.97371	-1.86825	0.82498
56	pla	m	beta	10	4.3515	1.966	25.7608	0.00150717	0.0713991	-0.132404	0.641497	2.4006	2.4006	0.421354	1.9913	1.59375	0.29266
57	pla	m	alfa	11.048	7.3515	4.281	27.2049	0.00160792	0.0843883	1.27857	1.14807	1.172	1.172	-0.548121	0.13271	-1.02096	1.2877
58	pla	m	gama	8.3425	0.383	0.781	25.4291	0.00168015	0.0689585	0.866469	-1.39559	2.4239	2.4239	0.804452	0.32903	-0.365442	0.041761
59	pla	m	beta	9.756	4.811	2.36	25.6692	0.00267382	0.123549	0.196324	-0.0598803	2.6623	2.6623	0.680693	0.35116	0.178248	2.1512
60	pla	m	gama	8.338	0.3675	0.774	25.2074	0.00155676	0.0625336	-1.31001	-0.66915	0.75664	0.75664	-0.752542	0.41041	1.69564	-0.71445
61	fal	m	alfa	11.914	7.4375	4.3735	26.127	0.00219825	0.120233	3.15634	2.47342	1.25	1.25	0.469108	-0.49433	0.476367	-0.91352
62	fal	m	alfa	11.7105	7.0265	4.11	25.9881	0.00192218	0.105189	1.28698	1.81274	1.9309	1.9309	-0.996413	-0.26877	-1.40046	1.6888
63	fal	m	alfa	11.786	7.206	4.608	26.9362	0.00187367	0.10317	0.790036	1.61142	3.0607	3.0607	-1.07015	-1.0927	-0.212934	1.7667
64	fal	m	alfa	11.711	7.6855	4.5235	25.4186	0.0022979	0.123115	1.43715	1.37177	2.8559	2.8559	-0.844359	0.12626	-0.241481	-0.30535
65	fal	m	alfa	11.249	7.0955	4.2685	25.7864	0.00177718	0.0950275	1.38343	0.557511	1.336	1.336	NA	NA	0.0329493	1.3194
66	fal	m	gama	8.539	0.355	0.887	24.5455	0.000855053	0.034633	-0.573498	-1.34505	1.1994	1.1994	0.26423	-1.2225	0.644494	1.3675
67	fal	m	gama	8.1635	0.3175	0.5855	25.1065	0.00154182	0.060145	0.0675396	-1.29596	-0.31618	-0.31618	0.436815	-0.97351	1.16996	-0.39791
68	pnb	m	alfa	11.71	7.438	4.549	26.0864	0.00292081	0.156269	1.04838	1.23405	0.83658	0.83658	0.109716	-1.6256	0.611527	0.9005
69	pnb	m	alfa	10.992	6.521	4.0305	25.9464	0.0026233	0.13579	0.639374	0.118441	1.534	1.534	0.564414	-0.25217	-0.962224	0.0050733
70	pnb	m	alfa	11.4075	6.909	4.616	28.0976	0.00275793	0.145528	0.393476	1.17733	NA	NA	-0.203873	0.44461	-0.487333	0.69875
71	pnb	m	alfa	11.174	7.346	4.0885	26.5626	0.00310391	0.159277	0.23973	0.762532	2.5641	2.5641	0.368492	0.15431	-1.17715	1.4066
72	pnb	m	alfa	11.196	7.3325	4.259	26.3072	0.00282875	0.151542	0.480412	1.35811	3.7904	3.7904	-0.466198	0.29068	1.26612	-0.032919
73	pnb	m	alfa	11.5165	7.442	4.5815	26.4567	0.00222314	0.127341	0.795129	1.19659	2.9462	2.9462	-0.683716	-0.51298	-0.969237	1.1996
74	pnb	m	alfa	11.5285	7.508	4.374	26.2085	0.00258936	0.14197	1.49264	1.19504	3.8297	3.8297	-0.885467	-0.01869	1.58209	0.99731
75	pnb	m	alfa	11.1245	7.172	3.753	25.3449	0.00260651	0.136247	-0.111022	0.998702	1.5857	1.5857	-2.394	-2.0667	0.462244	-0.15942
76	pnb	m	alfa	11.0095	7.23	4.236	26.3864	0.00272856	0.144944	-0.762491	0.482544	3.5674	3.5674	-0.980135	-0.14872	-0.163076	0.13004
77	pnb	m	alfa	11.1385	6.9105	4.6975	26.2011	0.00302576	0.156894	0.0588584	0.56306	1.5767	1.5767	-0.0620907	-0.15736	1.16782	0.53353
78	pnb	m	alfa	11.158	6.8975	4.4325	26.4345	0.00288626	0.154164	-0.41369	1.85361	1.7921	1.7921	-0.396502	-0.80055	-0.557084	1.6522
79	pnb	m	alfa	11.3515	7.059	4.0715	26.6611	0.00214299	0.113255	0.296583	1.11047	3.2913	3.2913	-0.805352	0.63986	0.644523	-1.8579
80	pnb	m	alfa	11.8025	7.448	4.173	25.8743	0.00261325	0.147027	2.42374	0.988787	2.3072	2.3072	1.70297	-0.16913	-1.0367	-0.12187
81	pnb	f	femea	10.393	NA	NA	25.3941	0.00274725	0.132854	-1.1181	0.068678	-5.87	-5.87	-0.0126766	-0.2465	0.0638928	-1.2998
82	pnb	f	femea	10.364	NA	NA	25.8328	0.00193447	0.0958644	-1.105	0.113793	-5.8226	-5.8226	0.736091	-1.3568	-1.80259	-1.4222
83	pnb	f	femea	9.7045	NA	NA	25.263	0.00251623	0.118419	-2.1059	-1.13738	-6.2623	-6.2623	1.58415	-0.29361	-1.60822	0.74264
84	pnb	f	femea	8.555	NA	NA	24.8633	0.000985888	0.0414231	-2.7321	-0.693382	-6.6454	-6.6454	0.601433	-0.49468	-2.20947	-2.5944
85	pnb	f	femea	11.4135	NA	NA	25.5638	0.00197149	0.10663	-2.5089	0.143791	-6.3694	-6.3694	1.76838	-0.32568	0.755672	-2.9907
86	pnb	f	femea	10.8375	NA	NA	25.6428	0.00107498	0.0554893	-1.4195	-0.0510294	-6.7367	-6.7367	1.7236	0.50859	-0.471413	-1.6961
87	pnb	f	femea	12.187	NA	NA	25.8182	0.002907	0.167205	-2.1341	1.33719	-5.8741	-5.8741	3.11256	-1.9755	1.99617	-0.26137
88	pnb	f	femea	11.7535	NA	NA	26.3597	0.00327497	0.177995	-2.3748	0.578658	-6.1261	-6.1261	1.31545	-1.0404	-0.200948	-0.36545
89	pnb	f	femea	9.565	NA	NA	25.8835	0.00232301	0.10598	-2.3503	-0.574172	-5.2547	-5.2547	0.883066	0.91402	-1.17812	-0.92571
90	pnb	f	femea	11.381	NA	NA	25.9854	0.00223438	0.120093	-2.7067	-0.0149752	-4.3048	-4.3048	1.45715	0.18256	-0.775516	-0.43956
91	pnb	f	femea	8.8095	NA	NA	25.2917	0.0018519	0.0784207	-2.1466	-1.57043	-4.9127	-4.9127	1.23001	-0.32348	-0.657655	-1.9154
92	pnb	f	femea	9.159	NA	NA	26.9668	0.00136458	0.0609341	-2.5355	-1.4049	-4.4879	-4.4879	1.23241	-0.86552	-1.20784	-2.0318
93	fal	f	femea	10.8935	NA	NA	26.4159	0.00240486	0.123836	-2.7675	-0.112676	-5.2018	-5.2018	0.798601	-1.1318	0.485828	-1.5931
94	fal	f	femea	12.0855	NA	NA	26.0985	0.00198005	0.112612	-0.78978	1.16327	-4.9904	-4.9904	0.376548	-0.7353	0.0400613	-1.2364
95	fal	f	femea	11.9815	NA	NA	25.7495	0.00246533	0.136498	-1.5391	0.0197199	-4.406	-4.406	1.50343	0.3589	-0.0314573	-3.4158
96	fal	f	femea	10.76	NA	NA	26.317	0.00220477	0.113495	-1.9559	0.692245	-5.9185	-5.9185	1.84025	0.42046	-1.59025	-0.43834
97	fal	f	femea	9.885	NA	NA	25.8047	0.00161845	0.0769008	-2.2324	0.296264	-7.0834	-7.0834	1.27427	-1.0986	-1.05738	-1.363
98	fal	f	femea	11.483	NA	NA	26.3646	0.00335589	0.183433	-1.994	1.03129	-8.084	-8.084	2.57396	-1.1979	0.445392	-1.8857
99	fal	f	femea	10.971	NA	NA	26.994	0.00295968	0.15546	-1.0953	0.405364	-5.6164	-5.6164	1.79771	-0.17352	0.657665	-2.4143
100	fal	f	femea	10.8995	NA	NA	25.7629	0.00132354	0.0677971	-2.8748	0.039927	-5.6587	-5.6587	0.201225	-1.0931	-0.458038	-2.932
101	fal	f	femea	7.9945	NA	NA	25.8371	0.000963701	0.037673	-1.4747	-1.41687	-3.7264	-3.7264	0.348681	-1.4058	0.153295	-2.4068
102	pla	f	femea	11.9355	NA	NA	26.873	0.00316796	0.170158	-1.6439	0.540849	-5.2206	-5.2206	0.692073	0.29155	0.526478	-1.8938
103	pla	f	femea	11.549	NA	NA	26.2288	0.00310401	0.168104	-1.2734	1.11474	-5.734	-5.734	1.12424	-2.3509	0.219626	-1.399
104	pla	f	femea	11.204	NA	NA	25.9077	0.00325364	0.175863	-2.314	1.61203	-4.0449	-4.0449	0.254058	-1.6628	0.30588	-2.2969
105	pla	f	femea	10.032	NA	NA	26.246	0.00243892	0.118075	-2.7983	1.01973	-5.7069	-5.7069	0.999038	-0.34157	0.128254	-0.70839
106	pla	f	femea	11.498	NA	NA	26.9404	0.00287339	0.154209	-1.7985	0.72673	-4.1977	-4.1977	2.08382	-0.34783	0.304229	-1.2879
107	pla	f	femea	11.87	NA	NA	25.9602	0.00202941	0.114558	-1.3667	1.50139	-4.8671	-4.8671	-0.778947	-0.26122	0.895892	-0.044759
108	pla	f	femea	8.0375	NA	NA	24.8924	0.00108268	0.0418544	-1.781	-0.808456	-6.1966	-6.1966	0.324729	0.013403	-2.39189	-0.59945
109	pla	f	femea	10.293	NA	NA	25.4617	0.00150957	0.0743706	-1.9054	0.65475	-6.7494	-6.7494	0.390426	-0.21094	0.350513	-1.2115
110	pla	f	femea	11.9095	NA	NA	26.0247	0.002266	0.127139	-0.96236	2.13401	-7.3935	-7.3935	0.539487	-0.15096	0.557852	-1.6852
111	pla	f	femea	11.4435	NA	NA	26.4536	0.00329378	0.180496	-2.509	0.31827	-6.877	-6.877	0.353872	0.37201	1.46136	-0.90919
112	pla	f	femea	9.618	NA	NA	26.8025	0.00312488	0.14551	-2.0727	-1.21773	-6.1396	-6.1396	0.0628739	-1.4902	0.220811	-2.3644
113	pla	f	femea	8.8985	NA	NA	25.5904	0.000656693	0.0283422	-0.65097	-1.13458	-6.0877	-6.0877	0.908646	-0.20245	-0.444702	-1.8167
114	pla	f	femea	10.5035	NA	NA	26.8166	0.00167871	0.085871	-1.67	-0.00124118	-4.7335	-4.7335	0.21478	0.24213	-0.351931	-2.2937
115	pla	f	femea	9.3475	NA	NA	26.4717	0.00264705	0.120727	-3.1779	-0.38395	-4.7182	-4.7182	0.306808	0.077071	1.34762	0.22197
116	pla	f	femea	9.2125	NA	NA	26.3534	0.00121095	0.0565477	-1.8147	-0.376272	-4.4064	-4.4064	0.747291	-2.2727	0.393212	-0.84313
117	pla	f	femea	10.09	NA	NA	25.8921	0.00164622	0.0803325	-2.1346	-1.50151	-4.4431	-4.4431	1.88713	-1.7853	-0.74694	-1.7129
118	pla	f	femea	7.468	NA	NA	25.6238	0.00190839	0.0703471	-1.8001	-1.23344	-5.5019	-5.5019	0.23973	0.040929	-1.62678	-2.4107
119	pla	f	femea	7.3205	NA	NA	25.8272	0.00136203	0.0503966	-3.1898	-2.95441	-4.1953	-4.1953	0.601516	-0.46069	-1.02922	-1.7698
120	fal	f	femea	7.008	NA	NA	26.3798	0.000790749	0.0273654	-2.339	-2.91427	-3.7562	-3.7562	1.5798	-1.6885	-1.25515	-0.5066
121	fal	m	gama	9.1995	0.4655	0.943	25.9969	0.00139993	0.0614332	-0.137316	-0.834392	2.2176	2.2176	0.322621	1.1564	0.887005	0.36762
122	fal	m	gama	9.4245	0.491	1.2815	25.8489	0.00191939	0.0848909	0.114783	-0.704748	0.29942	0.29942	0.561098	-0.47484	1.05292	0.21587
123	fal	m	beta	9.512	3.279	1.494	25.6398	0.00216045	0.0938781	-0.166262	-0.939744	0.93215	0.93215	-0.115252	1.8658	0.277158	-0.43385
124	fal	m	gama	9.0895	0.3235	0.8445	26.7619	0.00189724	0.079299	-2.12925	-0.343855	1.5863	1.5863	1.62601	-1.6678	-0.781499	-0.80513
125	fal	m	beta	9.46	3.051	1.4535	26.1822	0.00191924	0.0874388	-0.249194	-0.530111	1.0407	1.0407	-0.046217	1.6043	0.433027	0.41666
126	fal	m	beta	9.932	4.4565	1.817	26.894	0.00234886	0.106737	0.406094	-0.595502	0.7857	0.7857	-0.136571	-0.49816	0.066056	1.2303
127	fal	m	beta	9.8535	3.3565	1.544	26.2818	0.00205253	0.0965203	0.485699	-0.563967	2.441	2.441	-0.0308331	1.1251	0.254895	0.021286
128	fal	m	beta	9.323	2.625	1.342	26.2141	0.00217164	0.0959733	0.439966	-1.16614	1.654	1.654	-0.340737	1.146	0.0568663	-2.1076
129	fal	m	beta	9.793	4.379	1.988	27.7857	0.00205972	0.0964216	0.0103576	0.53172	3.1154	3.1154	-0.0476797	2.7053	-0.658831	1.2743
130	fal	m	beta	9.731	4.3095	1.768	26.1392	0.00258395	0.120464	1.48339	0.126343	2.4013	2.4013	0.535781	0.61589	0.028962	-0.3621
131	fal	m	gama	8.723	0.4985	1.231	25.2519	0.00250834	0.104407	0.432776	-1.54383	3.4105	3.4105	-1.38124	-1.3355	0.483448	2.4584
132	fal	m	beta	9.2695	2.009	1.403	26.0966	0.00210941	0.0913227	-0.235642	-0.94429	2.7741	2.7741	-0.341667	0.66022	1.14043	0.2656
133	fal	m	gama	8.273	0.193	0.581	27.2883	0.00248279	0.0931243	-1.09598	-0.628136	2.4477	2.4477	0.639811	-1.8919	-1.15753	-0.061076
134	fal	m	beta	10.049	4.392	2.162	25.9951	0.00186488	0.0868512	-0.774792	0.177417	3.8882	3.8882	0.421069	0.97477	-0.0471899	0.57401
135	fal	m	beta	9.907	4.2845	1.7465	27.56	0.00220653	0.104537	-0.0581006	-0.225855	3.0394	3.0394	-0.52921	1.5546	1.10187	0.91067
136	fal	m	gama	9.247	0.444	1.0615	25.4825	0.00188079	0.0820888	-0.386092	-0.924521	1.656	1.656	0.177078	-0.65182	1.02553	-0.35401
137	fal	m	gama	9.5365	0.461	1.1595	26.7008	0.0022751	0.103517	-0.575261	-0.260171	1.2723	1.2723	0.808577	-1.7471	1.38521	-0.44901
138	fal	m	beta	9.7405	3.5895	1.571	26.1153	0.0016502	0.0763598	0.403433	0.179799	2.0055	2.0055	NA	NA	0.581902	-0.79974
139	fal	m	beta	9.4235	4.121	1.5235	27.6932	0.00256755	0.115956	0.42696	-0.131615	1.5727	1.5727	0.707226	1.8032	0.84584	-0.035947
140	fal	m	beta	9.642	3.8655	1.766	26.4901	0.00204255	0.0927235	-0.152845	-0.0689174	2.4585	2.4585	0.480991	2.1839	-0.110653	1.8339
141	fal	m	gama	7.823	0.1395	0.6545	26.1079	0.0014202	0.0539677	-0.64623	-1.85373	1.492	1.492	-0.720728	0.55277	-0.16902	0.66476
142	fal	m	gama	8.663	0.301	0.924	26.6076	0.00195707	0.0808564	0.0112594	-0.304353	0.815	0.815	0.710414	0.15447	-0.818235	-1.4736
143	fal	m	gama	8.7765	0.274	0.7115	26.0047	0.00212897	0.0906112	-1.25023	-0.885333	1.5052	1.5052	-0.155272	-0.13638	2.04037	-0.35039
144	fal	m	beta	9.861	3.514	1.4655	25.9739	0.00222612	0.102259	0.690323	0.155798	0.89266	0.89266	-0.890193	2.7369	1.07079	0.92836
145	fal	m	gama	9.269	0.3675	1.495	24.6665	0.00197783	0.0876713	-0.500467	-0.745145	0.4101	0.4101	0.347901	0.15183	1.97208	0.68608
146	fal	m	beta	9.671	3.435	1.519	26.0783	0.00195411	0.0875756	0.856124	-0.87121	2.2669	2.2669	0.641596	0.3297	-0.261005	-1.4156
147	fal	m	gama	9.064	0.437	1.093	25.951	0.00199663	0.0861685	0.530568	-0.527391	3.2902	3.2902	0.298016	-0.93888	1.23242	0.78477
148	fal	m	beta	9.909	3.556	1.506	26.9422	0.00213747	0.0996404	1.42113	-0.492979	2.3519	2.3519	0.647207	2.8204	1.31964	2.7283
149	fal	m	beta	9.769	4.311	1.8185	26.1936	0.00231406	0.107132	1.728	0.163113	3.1511	3.1511	-1.09138	-2.4752	-0.187048	0.43605
150	fal	m	beta	9.757	3.506	1.4675	26.2124	0.00212167	0.0964873	1.51929	0.242844	NA	NA	0.364936	0.74668	0.731097	1.267
151	fal	m	gama	9.0795	0.3165	0.943	26.2491	0.000860602	0.0360876	-0.014391	-0.722002	1.6561	1.6561	-0.572065	0.24616	0.486459	-1.9923
152	fal	m	beta	9.605	4.536	1.7325	27.414	0.00199775	0.0902881	0.333275	-0.179122	NA	NA	-0.0243983	3.1717	0.68563	0.21071
153	fal	m	gama	9.218	0.422	1.179	24.5602	0.0010265	0.0461964	0.490211	-1.56898	1.1825	1.1825	-0.287927	-0.086047	0.110605	-0.14354
154	fal	m	gama	9.054	0.5155	1.248	25.9709	0.00219686	0.0948099	-0.606154	0.692451	1.472	1.472	-0.347728	-1.475	0.144708	0.99746
155	fal	m	gama	8.809	0.358	0.7645	25.82	0.00188681	0.0799025	-0.967397	-1.16593	0.18224	0.18224	0.208952	0.43571	0.453667	0.1898
